# Supplementary material for: Using an Insect Mushroom Body Circuit to Encode Route Memory in Complex Natural Environments
Source: PLoS Comput Biol. 2016 Feb 11;12(2):e1004683. doi: 10.1371/journal.pcbi.1004683 (PMC4750948; doi:10.1371/journal.pcbi.1004683)
Supplement: S1 Movie — The direction of each 10cm step along the route is chosen by scanning (the scanning movement is not shown) ±60 degrees and choosing the direction producing the fewest spikes from the extrinsic neuron output. The simulated ant never departs far enough from the trained route to get lost, and successfully returns home over 8 meters in the complex environment. (ZIP) [file pcbi.1004683.s001.zip]

Archive with 1 entries (1 files):
- movieS1.avi
